# Supplementary material for: Salicylic Acid-Mediated Disturbance Increases Bacterial Diversity in the Phyllosphere but Is Overcome by a Dominant Core Community
Source: Front Microbiol. 2022 Feb 24;13:809940. doi: 10.3389/fmicb.2022.809940 (PMC8908428; doi:10.3389/fmicb.2022.809940)
Supplement: Supplementary file 2 [file Table_1.XLSX]

## Sheet: Table S1
Table S1. Enriched KEGG pathways in the core phyllosphere community. Pathways predicted using Piphillin and statistical analysis was conducted using DESeq2 with the Benjamini-Hochberg false discovery rate correction.
KEGG ID	Base mean	Log2 fold change (SA-selected/core community)	Standard error	P-value	Adjusted p-value	Pathway name	KEGG class
ko03070	921.666	-1.0892	0.173782	3.66576e-10	2.33876e-08	Bacterial secretion system	Environmental Information Processing; Membrane transport
ko05133	85.8053	-2.31198	0.405654	1.20236e-08	6.39257e-07	Pertussis	Human Diseases; Infectious disease: bacterial
ko00680	1104.24	-0.907921	0.16837	6.95119e-08	2.46381e-06	Methane metabolism	Metabolism; Energy metabolism
ko05111	570.214	-0.980637	0.194957	4.90418e-07	1.30369e-05	Biofilm formation - Vibrio cholerae	Cellular Processes; Cellular community - prokaryotes
ko01503	397.913	-1.02557	0.214279	1.70021e-06	3.3898e-05	Cationic antimicrobial peptide (CAMP) resistance	Human Diseases; Drug resistance: antimicrobial
ko02026	509.008	-0.87096	0.182942	1.92781e-06	3.61749e-05	Biofilm formation - Escherichia coli	Cellular Processes; Cellular community - prokaryotes
ko02025	546.487	-1.06992	0.237003	6.35082e-06	0.000107803	Biofilm formation - Pseudomonas aeruginosa	Cellular Processes; Cellular community - prokaryotes
ko04213	177.302	-0.95931	0.219603	1.25173e-05	0.000190144	Longevity regulating pathway - multiple species	Organismal Systems; Aging
ko05016	184.573	-0.935183	0.228929	4.40708e-05	0.000585774	Huntington disease	Human Diseases; Neurodegenerative disease
ko04361	22.3066	-1.80099	0.468698	0.000121766	0.00138726	Axon regeneration	Organismal Systems; Development and regeneration
ko05231	16.5751	-1.71019	0.463796	0.000226588	0.00246234	Choline metabolism in cancer	Human Diseases; Cancer: overview
ko04260	60.1108	-1.32134	0.36098	0.00025179	0.002591	Cardiac muscle contraction	Organismal Systems; Circulatory system
ko04113	47.6171	-1.37168	0.380183	0.000308618	0.00298331	Meiosis - yeast	Cellular Processes; Cell growth and death
ko02030	631.253	-1.01535	0.286034	0.000385603	0.00361786	Bacterial chemotaxis	Cellular Processes; Cell motility
ko02020	3394.77	-0.479	0.136902	0.000467273	0.00425886	Two-component system	Environmental Information Processing; Signal transduction
ko04211	83.8618	-1.09027	0.313121	0.000497766	0.00441076	Longevity regulating pathway	Organismal Systems; Aging
ko00400	738.168	-0.854555	0.251706	0.000686152	0.00547206	Phenylalanine, tyrosine and tryptophan biosynthesis	Metabolism; Amino acid metabolism
ko04072	15.4515	-1.56889	0.468204	0.000805595	0.00615552	Phospholipase D signaling pathway	Environmental Information Processing; Signal transduction
ko05010	150.385	-0.773793	0.231038	0.000810445	0.00615552	Alzheimer disease	Human Diseases; Neurodegenerative disease
ko04932	102.188	-1.09924	0.345776	0.00147756	0.0096192	Non-alcoholic fatty liver disease	Human Diseases; Endocrine and metabolic disease
ko00910	497.694	-0.555559	0.176261	0.00162204	0.0103486	Nitrogen metabolism	Metabolism; Energy metabolism
ko00790	741.938	-0.517664	0.166028	0.00182126	0.0113918	Folate biosynthesis	Metabolism; Metabolism of cofactors and vitamins
ko00190	1691.28	-0.461203	0.14989	0.00209132	0.0128294	Oxidative phosphorylation	Metabolism; Energy metabolism
ko04152	84.7091	-1.11842	0.365481	0.00221239	0.0133161	AMPK signaling pathway	Environmental Information Processing; Signal transduction
ko00523	136.816	-0.904891	0.29656	0.00227857	0.0134605	Polyketide sugar unit biosynthesis	Metabolism; Metabolism of terpenoids and polyketides
ko00760	595.173	-0.404642	0.134593	0.00264361	0.0151263	Nicotinate and nicotinamide metabolism	Metabolism; Metabolism of cofactors and vitamins
ko00521	311.051	-0.643344	0.220561	0.00353591	0.0197887	Streptomycin biosynthesis	Metabolism; Biosynthesis of other secondary metabolites
ko04068	106.751	-0.779802	0.27131	0.00405042	0.0218997	FoxO signaling pathway	Environmental Information Processing; Signal transduction
ko00540	434.657	-0.912113	0.317981	0.00412483	0.0219303	Lipopolysaccharide biosynthesis	Metabolism; Glycan biosynthesis and metabolism
ko02040	786.09	-1.11189	0.396552	0.00504887	0.0259773	Flagellar assembly	Cellular Processes; Cell motility
ko00780	595.839	-0.409968	0.152453	0.00716352	0.0357057	Biotin metabolism	Metabolism; Metabolism of cofactors and vitamins
ko04214	60.8719	-1.11759	0.417275	0.00739959	0.0363149	Apoptosis - fly	Cellular Processes; Cell growth and death
ko00860	942.655	-0.415476	0.155896	0.00769702	0.0372023	Porphyrin and chlorophyll metabolism	Metabolism; Metabolism of cofactors and vitamins
ko05014	136.686	-0.816142	0.308364	0.00812866	0.038133	Amyotrophic lateral sclerosis	Human Diseases; Neurodegenerative disease
ko00960	140.934	-0.740993	0.281387	0.00845451	0.0390868	Tropane, piperidine and pyridine alkaloid biosynthesis	Metabolism; Biosynthesis of other secondary metabolites
ko00405	79.1511	-0.872321	0.336302	0.00949034	0.042833	Phenazine biosynthesis	Metabolism; Biosynthesis of other secondary metabolites
ko04011	44.9782	-1.03376	0.39878	0.00953336	0.042833	MAPK signaling pathway - yeast	Environmental Information Processing; Signal transduction
ko00640	995.791	-0.291536	0.114488	0.0108828	0.0462883	Propanoate metabolism	Metabolism; Carbohydrate metabolism

## Sheet: Table S2
Table S2. Enriched KEGG pathways in the SA-selected phyllosphere community. Pathways predicted using Piphillin and statistical analysis was conducted using DESeq2 with the Benjamini-Hochberg false discovery rate correction.
KEGG ID	Base mean	Log2 fold change (SA-selected/core community)	Standard error	P-value	Adjusted p-value	Pathway name	KEGG class
ko01056	16.0589	4.87648	0.476085	1.27401e-24	4.06409e-22	Biosynthesis of type II polyketide backbone	Metabolism; Metabolism of terpenoids and polyketides
ko00253	28.5108	3.94224	0.452215	2.84145e-18	4.53211e-16	Tetracycline biosynthesis	Metabolism; Metabolism of terpenoids and polyketides
ko01057	23.2295	3.80465	0.441152	6.44591e-18	6.85415e-16	Biosynthesis of type II polyketide products	Metabolism; Metabolism of terpenoids and polyketides
ko01059	57.0162	3.10857	0.470569	3.94903e-11	3.14935e-09	Biosynthesis of enediyne antibiotics	Metabolism; Metabolism of terpenoids and polyketides
ko00311	69.1261	1.61699	0.287921	1.95328e-08	8.90139e-07	Penicillin and cephalosporin biosynthesis	Metabolism; Biosynthesis of other secondary metabolites
ko01052	5.88861	2.45438	0.44494	3.46423e-08	1.38136e-06	Type I polyketide structures	Metabolism; Metabolism of terpenoids and polyketides
ko04920	108.168	1.27503	0.244652	1.87208e-07	5.97193e-06	Adipocytokine signaling pathway	Organismal Systems; Endocrine system
ko03320	305.106	0.914232	0.17763	2.64915e-07	7.68254e-06	PPAR signaling pathway	Organismal Systems; Endocrine system
ko00999	4.68343	2.13608	0.435892	9.56041e-07	2.34598e-05	Biosynthesis of various secondary metabolites - part 1	Metabolism; Biosynthesis of other secondary metabolites
ko00571	43.7506	1.94393	0.400624	1.22062e-06	2.78126e-05	Lipoarabinomannan (LAM) biosynthesis	Metabolism; Glycan biosynthesis and metabolism
ko03050	13.086	2.27007	0.471453	1.47159e-06	3.12959e-05	Proteasome	Genetic Information Processing; Folding, sorting and degradation
ko00071	640.546	0.760644	0.168581	6.42084e-06	0.000107803	Fatty acid degradation	Metabolism; Lipid metabolism
ko00903	148.649	1.01736	0.22907	8.94413e-06	0.000142659	Limonene and pinene degradation	Metabolism; Metabolism of terpenoids and polyketides
ko00984	22.6776	1.80339	0.418204	1.61617e-05	0.000234344	Steroid degradation	Metabolism; Xenobiotics biodegradation and metabolism
ko00623	74.2926	1.14215	0.273538	2.97374e-05	0.000412445	Toluene degradation	Metabolism; Xenobiotics biodegradation and metabolism
ko04216	103.297	1.19055	0.295851	5.71788e-05	0.000729602	Ferroptosis	Cellular Processes; Cell growth and death
ko00930	126.983	1.10263	0.281714	9.07771e-05	0.00110988	Caprolactam degradation	Metabolism; Xenobiotics biodegradation and metabolism
ko01051	84.5576	0.983114	0.25171	9.39396e-05	0.00110988	Biosynthesis of ansamycins	Metabolism; Metabolism of terpenoids and polyketides
ko00627	255.239	0.916092	0.248815	0.000231568	0.00246234	Aminobenzoate degradation	Metabolism; Xenobiotics biodegradation and metabolism
ko04975	107.863	0.813734	0.224704	0.000293058	0.00292143	Fat digestion and absorption	Organismal Systems; Digestive system
ko00600	109.985	0.831836	0.240353	0.000538386	0.00451961	Sphingolipid metabolism	Metabolism; Lipid metabolism
ko04923	3.24757	1.36973	0.39549	0.000533442	0.00451961	Regulation of lipolysis in adipocytes	Organismal Systems; Endocrine system
ko00511	113.727	1.18866	0.348405	0.000645551	0.00528028	Other glycan degradation	Metabolism; Glycan biosynthesis and metabolism
ko04924	3.51683	1.43487	0.433957	0.00094475	0.00684944	Renin secretion	Organismal Systems; Endocrine system
ko05410	3.51683	1.43487	0.433957	0.00094475	0.00684944	Hypertrophic cardiomyopathy	Human Diseases; Cardiovascular disease
ko00120	17.5937	1.51976	0.463862	0.00105172	0.0074555	Primary bile acid biosynthesis	Metabolism; Lipid metabolism
ko00603	62.5548	0.921144	0.282181	0.00109706	0.0076079	Glycosphingolipid biosynthesis - globo and isoglobo series	Metabolism; Glycan biosynthesis and metabolism
ko04916	15.8035	1.52637	0.475303	0.00132106	0.00896634	Melanogenesis	Organismal Systems; Endocrine system
ko00121	10.1309	1.49414	0.467453	0.00139183	0.0092499	Secondary bile acid biosynthesis	Metabolism; Lipid metabolism
ko00965	38.6506	1.09754	0.365234	0.00265541	0.0151263	Betalain biosynthesis	Metabolism; Biosynthesis of other secondary metabolites
ko00997	15.3668	1.38147	0.476015	0.00370597	0.0203828	Biosynthesis of various secondary metabolites - part 3	Metabolism; Biosynthesis of other secondary metabolites
ko00633	30.7918	1.10383	0.389786	0.00462743	0.0241992	Nitrotoluene degradation	Metabolism; Xenobiotics biodegradation and metabolism
ko00500	846.882	0.8281	0.30036	0.00583296	0.0295351	Starch and sucrose metabolism	Metabolism; Carbohydrate metabolism
ko04714	220.983	0.512378	0.193467	0.00808759	0.038133	Thermogenesis	Organismal Systems; Environmental adaptation
ko00280	890.558	0.426401	0.165868	0.0101487	0.0437489	Valine, leucine and isoleucine degradation	Metabolism; Amino acid metabolism
ko00943	1.38377	1.09209	0.42423	0.010045	0.0437489	Isoflavonoid biosynthesis	Metabolism; Biosynthesis of other secondary metabolites
ko04024	1.38377	1.09209	0.42423	0.010045	0.0437489	cAMP signaling pathway	Environmental Information Processing; Signal transduction

## Sheet: Table S3
Table S3. KEGG pathway comparisons of the fhy3 far1 and No-0 core phyllosphere community. Pathways predicted using Piphillin and statistical analysis was conducted using DESeq2 with the Benjamini-Hochberg false discovery rate correction.
KEGG ID	Base mean	log2(FC)	SE	Wald-Stats	P-value	P-adj
ko00330	1046.28	0.496737	0.174518	2.84633	0.00442267	0.369421
ko00970	3278.8	-0.399858	0.134085	-2.98212	0.00286263	0.369421
ko02024	3256.14	0.657747	0.232961	2.82342	0.0047514	0.369421
ko04917	16.1589	-0.703911	0.234073	-3.00723	0.0026364	0.369421
ko03010	2485	-0.36951	0.136224	-2.71252	0.00667737	0.415332
ko02010	5436.07	0.66149	0.249875	2.64728	0.00811413	0.420582
ko00440	164.464	0.681952	0.263837	2.58475	0.00974502	0.432957
ko01220	463.666	0.519855	0.206977	2.51166	0.0120166	0.467144
ko00680	1569.11	0.366593	0.152577	2.40268	0.0162753	0.562402
ko00643	231.185	0.535267	0.242873	2.2039	0.0275314	0.61159
ko00906	77.1251	-0.633014	0.28391	-2.22963	0.0257722	0.61159
ko02040	1207.22	-0.378287	0.170031	-2.2248	0.0260944	0.61159
ko04972	19.8365	-0.579617	0.253878	-2.28305	0.0224273	0.61159
ko04973	19.8365	-0.579617	0.253878	-2.28305	0.0224273	0.61159
ko05111	779.621	-0.4258	0.195785	-2.17484	0.0296424	0.614585
ko00220	710.874	0.289193	0.168938	1.71183	0.0869277	0.712287
ko00260	1577.31	0.306483	0.152169	2.01409	0.0439996	0.712287
ko00350	579.794	0.306392	0.190345	1.60967	0.107471	0.712287
ko00361	167.578	0.44004	0.254845	1.72669	0.0842228	0.712287
ko00362	564.082	0.33329	0.190751	1.74725	0.0805948	0.712287
ko00380	774.089	0.267858	0.170793	1.56832	0.116806	0.712287
ko00404	26.7055	-0.468982	0.265818	-1.7643	0.0776821	0.712287
ko00472	41.2877	0.457597	0.281701	1.62441	0.104289	0.712287
ko00511	72.7614	-0.511024	0.284924	-1.79354	0.0728862	0.712287
ko00590	50.2646	-0.491372	0.283749	-1.73171	0.0833244	0.712287
ko00621	69.3033	0.518526	0.283695	1.82776	0.0675855	0.712287
ko00625	283.416	0.362094	0.221872	1.63199	0.102681	0.712287
ko00633	27.6748	-0.493009	0.271075	-1.81872	0.0689548	0.712287
ko00730	435.513	-0.362556	0.200259	-1.81044	0.070228	0.712287
ko00791	86.8934	0.539799	0.277509	1.94516	0.0517556	0.712287
ko00901	20.0001	0.38676	0.237909	1.62566	0.104022	0.712287
ko00920	929.944	0.269787	0.154453	1.74672	0.0806852	0.712287
ko00980	332.615	0.386969	0.21481	1.80145	0.0716319	0.712287
ko00982	346.56	0.42052	0.214797	1.95776	0.0502585	0.712287
ko01120	8644.38	0.207995	0.110691	1.87907	0.0602351	0.712287
ko01524	397.308	0.361567	0.202739	1.78341	0.0745193	0.712287
ko03013	36.4965	-0.51168	0.27856	-1.83688	0.0662282	0.712287
ko03440	815.663	-0.284467	0.172959	-1.64471	0.100029	0.712287
ko04068	153.572	-0.428505	0.252222	-1.69892	0.0893349	0.712287
ko04211	126.058	-0.41806	0.259564	-1.61062	0.107262	0.712287
ko04612	30.1785	-0.43059	0.274348	-1.5695	0.116531	0.712287
ko04657	30.1785	-0.43059	0.274348	-1.5695	0.116531	0.712287
ko04659	30.1785	-0.43059	0.274348	-1.5695	0.116531	0.712287
ko04724	135.628	0.525188	0.26417	1.98806	0.0468046	0.712287
ko04727	137.185	0.512386	0.263893	1.94164	0.0521803	0.712287
ko04914	30.1785	-0.43059	0.274348	-1.5695	0.116531	0.712287
ko04915	30.1785	-0.43059	0.274348	-1.5695	0.116531	0.712287
ko05200	431.391	0.318068	0.201206	1.58081	0.113921	0.712287
ko05204	296.252	0.447638	0.2258	1.98245	0.0474288	0.712287
ko05215	30.1785	-0.43059	0.274348	-1.5695	0.116531	0.712287
ko05225	277.356	0.466213	0.22858	2.0396	0.0413899	0.712287
ko00622	98.5291	0.42498	0.27666	1.5361	0.124513	0.744681
ko00360	723.965	0.291945	0.195218	1.49548	0.134789	0.774323
ko00950	140.719	0.396178	0.264505	1.49781	0.134184	0.774323
ko03430	697.988	-0.258076	0.173521	-1.48729	0.136938	0.774323
ko00630	1821.7	0.199115	0.135234	1.47237	0.14092	0.782608
ko00627	281.735	0.351469	0.241774	1.45371	0.146028	0.783013
ko03060	658.216	-0.250334	0.171464	-1.45998	0.144296	0.783013
ko05146	30.9397	0.398441	0.27614	1.4429	0.14905	0.78567
ko00030	980.101	0.203066	0.164738	1.23266	0.217704	0.787277
ko00040	500.812	0.282181	0.224533	1.25675	0.208845	0.787277
ko00071	645.615	0.236894	0.180469	1.31265	0.1893	0.787277
ko00280	999.722	0.219348	0.159283	1.3771	0.168482	0.787277
ko00410	368.514	0.25544	0.206947	1.23432	0.217083	0.787277
ko00500	738.085	-0.253259	0.194613	-1.30135	0.19314	0.787277
ko00513	27.7452	-0.362142	0.266747	-1.35763	0.174582	0.787277
ko00604	27.7452	-0.362142	0.266747	-1.35763	0.174582	0.787277
ko00965	38.2326	0.359089	0.278644	1.2887	0.197502	0.787277
ko02026	694.337	0.214445	0.166948	1.2845	0.198966	0.787277
ko02030	966.578	-0.199977	0.161188	-1.24064	0.214738	0.787277
ko03030	629.464	-0.238325	0.180571	-1.31984	0.186887	0.787277
ko03450	97.5002	0.367316	0.274042	1.34036	0.180127	0.787277
ko04112	797.013	0.215184	0.170309	1.26349	0.206413	0.787277
ko04113	69.3793	0.352079	0.283781	1.24067	0.214727	0.787277
ko04151	42.3036	-0.400334	0.28278	-1.41571	0.15686	0.787277
ko04152	96.9226	-0.367483	0.277662	-1.32349	0.185672	0.787277
ko04217	166.461	0.305907	0.247707	1.23495	0.216848	0.787277
ko04726	33.3471	0.24802	0.193416	1.28231	0.199732	0.787277
ko04728	33.4675	0.24603	0.19319	1.27351	0.202838	0.787277
ko04974	6.36955	-0.252788	0.196935	-1.28361	0.199278	0.787277
ko05020	26.1933	-0.354454	0.270283	-1.31142	0.189716	0.787277
ko05030	33.3471	0.24802	0.193416	1.28231	0.199732	0.787277
ko05031	33.3471	0.24802	0.193416	1.28231	0.199732	0.787277
ko05034	33.3471	0.24802	0.193416	1.28231	0.199732	0.787277
ko05206	63.4706	0.379054	0.283789	1.33569	0.181651	0.787277
ko05418	394.184	0.274498	0.203861	1.3465	0.178142	0.787277
ko00550	799.019	-0.196396	0.161483	-1.21621	0.223907	0.788226
ko00997	11.6965	0.26139	0.215695	1.21185	0.22557	0.788226
ko03008	63.2925	-0.343843	0.283376	-1.21338	0.224984	0.788226
ko00310	623.504	0.202089	0.176732	1.14347	0.252843	0.789642
ko00364	89.7077	0.313051	0.274166	1.14183	0.253525	0.789642
ko00480	903.501	0.180277	0.157167	1.14704	0.251364	0.789642
ko00903	146.675	0.307962	0.263191	1.17011	0.241957	0.789642
ko00940	84.1132	-0.329612	0.278538	-1.18336	0.236665	0.789642
ko03420	373.504	-0.233393	0.199079	-1.17236	0.241051	0.789642
ko04011	74.2253	-0.320854	0.280671	-1.14317	0.252969	0.789642
ko04013	51.2343	-0.326258	0.284724	-1.14587	0.251847	0.789642
ko04016	149.998	-0.293868	0.249893	-1.17598	0.239605	0.789642
ko04146	389.029	-0.230239	0.201802	-1.14092	0.253904	0.789642
ko05340	40.9541	-0.338443	0.284603	-1.18918	0.23437	0.789642
ko00300	595.303	-0.201854	0.178838	-1.1287	0.259026	0.789776
ko00524	71.2645	-0.318075	0.280579	-1.13364	0.256947	0.789776
ko00250	1126.56	0.164031	0.1504	1.09063	0.275435	0.79322
ko00311	43.7958	-0.311726	0.284595	-1.09533	0.273371	0.79322
ko00591	10.7516	-0.240323	0.221294	-1.08599	0.277483	0.79322
ko00930	112.845	0.291146	0.269814	1.07906	0.28056	0.79322
ko00944	3.48684	-0.175165	0.159975	-1.09495	0.273539	0.79322
ko01053	40.7601	-0.304843	0.28153	-1.08281	0.278894	0.79322
ko01200	4312.61	0.128579	0.115087	1.11723	0.263896	0.79322
ko02025	764.419	-0.185581	0.168036	-1.10442	0.269413	0.79322
ko00053	304.247	0.262365	0.246318	1.06514	0.28681	0.803586
ko00460	223.396	-0.247432	0.234077	-1.05705	0.290488	0.806624
ko00565	50.6696	-0.296705	0.284975	-1.04116	0.297802	0.819613
ko00981	66.9915	0.292198	0.284902	1.02561	0.305076	0.825033
ko02020	4342.95	-0.131681	0.127706	-1.03113	0.302481	0.825033
ko00983	579.51	0.18108	0.178518	1.01435	0.310414	0.832232
ko05014	229.273	-0.229433	0.229056	-1.00164	0.316516	0.841337
ko00600	97.3289	0.268366	0.270467	0.992231	0.321085	0.84625
ko00051	618.708	0.154459	0.180634	0.855093	0.3925	0.860945
ko00052	663.878	0.168753	0.19235	0.877324	0.380311	0.860945
ko00120	9.14296	0.183534	0.203616	0.901375	0.367389	0.860945
ko00130	387.666	-0.125186	0.199247	-0.628297	0.52981	0.860945
ko00140	24.5402	0.216966	0.270898	0.800914	0.423181	0.860945
ko00195	351.796	-0.18327	0.203838	-0.899097	0.368601	0.860945
ko00232	1.36691	-0.0736953	0.115782	-0.636502	0.524449	0.860945
ko00290	620.683	0.131123	0.174525	0.751317	0.452462	0.860945
ko00363	0.680718	-0.0638035	0.0819659	-0.778416	0.436324	0.860945
ko00400	867.746	-0.129658	0.162237	-0.799189	0.424181	0.860945
ko00430	230.38	-0.147176	0.235723	-0.62436	0.532391	0.860945
ko00534	0.0694972	-0.0636648	0.0810856	-0.785156	0.432362	0.860945
ko00571	16.9403	-0.230252	0.24437	-0.942227	0.346076	0.860945
ko00592	46.505	-0.227342	0.285078	-0.797474	0.425176	0.860945
ko00624	29.9431	0.268996	0.275867	0.975096	0.329513	0.860945
ko00650	1118.94	0.116344	0.153251	0.759178	0.447746	0.860945
ko00670	603.917	0.114653	0.176435	0.649832	0.515801	0.860945
ko00710	588.572	0.12429	0.176174	0.705497	0.480501	0.860945
ko00740	323.086	-0.159105	0.204035	-0.779796	0.435511	0.860945
ko00750	307.962	0.184127	0.208948	0.881208	0.378205	0.860945
ko00770	771.684	0.111186	0.162567	0.68394	0.494013	0.860945
ko00780	717.701	0.103381	0.167012	0.619006	0.535912	0.860945
ko00908	42.4728	-0.187426	0.284824	-0.65804	0.510512	0.860945
ko00910	683.654	0.151912	0.165065	0.920321	0.357405	0.860945
ko00960	187.839	0.148909	0.238683	0.623878	0.532708	0.860945
ko00998	93.6528	-0.246917	0.276336	-0.893539	0.371569	0.860945
ko01040	112.478	-0.177005	0.266677	-0.663741	0.506856	0.860945
ko01100	28981.9	0.0905176	0.0991784	0.912675	0.361414	0.860945
ko01210	1079.78	0.0960285	0.152247	0.630741	0.52821	0.860945
ko01212	1287	0.099848	0.143294	0.696803	0.485926	0.860945
ko01501	580.799	-0.11238	0.175644	-0.639815	0.522293	0.860945
ko03022	5.79562	-0.166216	0.189679	-0.876304	0.380865	0.860945
ko03410	573.015	-0.154576	0.176629	-0.875145	0.381495	0.860945
ko04071	0.120438	-0.0522806	0.0814062	-0.64222	0.520731	0.860945
ko04072	31.4051	-0.182608	0.278615	-0.655413	0.512202	0.860945
ko04115	94.4265	0.175766	0.278912	0.630186	0.528573	0.860945
ko04122	407.206	-0.133274	0.192208	-0.693387	0.488066	0.860945
ko04138	18.9067	0.207967	0.259981	0.799932	0.42375	0.860945
ko04141	71.5647	-0.201827	0.281861	-0.716052	0.473959	0.860945
ko04142	78.5591	-0.246601	0.285039	-0.86515	0.386957	0.860945
ko04213	256.602	-0.176851	0.216665	-0.81624	0.414363	0.860945
ko04215	94.4265	0.175766	0.278912	0.630186	0.528573	0.860945
ko04260	83.9922	0.189776	0.275298	0.689346	0.490606	0.860945
ko04340	1.19697	-0.0665313	0.0824009	-0.80741	0.41943	0.860945
ko04341	1.19697	-0.0665313	0.0824009	-0.80741	0.41943	0.860945
ko04361	51.3579	0.244892	0.284646	0.860341	0.389601	0.860945
ko04621	146.829	-0.204755	0.249673	-0.820096	0.412162	0.860945
ko04622	7.21651	0.169316	0.19117	0.885682	0.375789	0.860945
ko04723	7.03636	-0.128653	0.200508	-0.641633	0.521111	0.860945
ko04725	0.221679	-0.0507242	0.0817217	-0.620695	0.5348	0.860945
ko04918	59.6267	-0.191825	0.284482	-0.674296	0.500123	0.860945
ko04924	1.41865	-0.0931578	0.0996943	-0.934435	0.35008	0.860945
ko04932	173.591	0.215743	0.246227	0.876195	0.380924	0.860945
ko04940	72.0731	0.245456	0.280813	0.874089	0.38207	0.860945
ko04975	95.6804	0.166937	0.270442	0.617276	0.537052	0.860945
ko04978	5.84523	-0.17007	0.186654	-0.911149	0.362217	0.860945
ko05012	246.049	0.201163	0.22824	0.881367	0.378119	0.860945
ko05017	1.19697	-0.0665313	0.0824009	-0.80741	0.41943	0.860945
ko05131	171.618	0.180669	0.243775	0.741128	0.458616	0.860945
ko05145	94.4265	0.175766	0.278912	0.630186	0.528573	0.860945
ko05160	94.4265	0.175766	0.278912	0.630186	0.528573	0.860945
ko05161	94.4265	0.175766	0.278912	0.630186	0.528573	0.860945
ko05162	94.4265	0.175766	0.278912	0.630186	0.528573	0.860945
ko05163	94.4265	0.175766	0.278912	0.630186	0.528573	0.860945
ko05164	94.4265	0.175766	0.278912	0.630186	0.528573	0.860945
ko05167	94.4265	0.175766	0.278912	0.630186	0.528573	0.860945
ko05168	94.4265	0.175766	0.278912	0.630186	0.528573	0.860945
ko05169	94.4265	0.175766	0.278912	0.630186	0.528573	0.860945
ko05170	94.4265	0.175766	0.278912	0.630186	0.528573	0.860945
ko05210	94.4265	0.175766	0.278912	0.630186	0.528573	0.860945
ko05217	1.19697	-0.0665313	0.0824009	-0.80741	0.41943	0.860945
ko05222	94.4265	0.175766	0.278912	0.630186	0.528573	0.860945
ko05231	31.6268	-0.187791	0.278789	-0.673593	0.50057	0.860945
ko05322	0.598486	-0.0650396	0.081705	-0.796029	0.426015	0.860945
ko05410	1.41865	-0.0931578	0.0996943	-0.934435	0.35008	0.860945
ko05416	94.4265	0.175766	0.278912	0.630186	0.528573	0.860945
ko00966	97.9401	0.16467	0.268967	0.612232	0.540384	0.861843
ko01503	514.726	-0.112944	0.18766	-0.601856	0.54727	0.864296
ko03050	3.24906	-0.0835313	0.139446	-0.599024	0.549157	0.864296
ko04614	41.8162	-0.169685	0.284053	-0.597371	0.550259	0.864296
ko00515	1.33201	-0.0653	0.114083	-0.57239	0.567058	0.864486
ko00626	96.9156	0.156475	0.270938	0.577533	0.563579	0.864486
ko00860	1202.23	0.0886198	0.1498	0.591588	0.554126	0.864486
ko03020	169.97	-0.138009	0.239769	-0.575591	0.564892	0.864486
ko05120	62.4408	0.16556	0.28265	0.585741	0.55805	0.864486
ko05134	298.67	0.124367	0.213488	0.582547	0.560198	0.864486
ko00473	132.844	0.14263	0.254778	0.559821	0.575602	0.865263
ko00510	19.3995	-0.134693	0.253374	-0.531596	0.595006	0.865263
ko00520	1320.79	-0.0793146	0.143041	-0.554489	0.579244	0.865263
ko00564	756.88	-0.0854939	0.160693	-0.532033	0.594703	0.865263
ko00785	96.1846	-0.146458	0.271956	-0.538534	0.590208	0.865263
ko03018	684.884	-0.0889764	0.168826	-0.527031	0.598172	0.865263
ko03070	1208.11	-0.0841331	0.151139	-0.55666	0.577759	0.865263
ko04922	207.006	-0.127682	0.230871	-0.553043	0.580234	0.865263
ko05010	220.321	0.120576	0.228754	0.527099	0.598125	0.865263
ko05143	19.0447	0.138174	0.259492	0.53248	0.594394	0.865263
ko05205	43.2688	-0.15679	0.284892	-0.55035	0.58208	0.865263
ko00240	1168.38	-0.0746938	0.144392	-0.517298	0.604948	0.867
ko04626	220.602	-0.118989	0.229681	-0.518061	0.604416	0.867
ko01054	34.6617	0.14033	0.278186	0.504446	0.613948	0.870419
ko04920	88.6157	-0.138713	0.274316	-0.505671	0.613088	0.870419
ko05152	255.137	0.112349	0.223843	0.50191	0.615731	0.870419
ko00531	79.0418	-0.138856	0.281727	-0.492874	0.622102	0.875446
ko00405	89.4735	-0.131643	0.275696	-0.477491	0.633012	0.882918
ko05016	285.447	-0.100218	0.209932	-0.477383	0.633089	0.882918
ko00061	906.108	0.0690661	0.153186	0.450865	0.652087	0.888721
ko00281	156.056	0.112356	0.25066	0.448239	0.65398	0.888721
ko00561	416.336	0.0970667	0.215097	0.451268	0.651796	0.888721
ko00572	17.5264	-0.110599	0.247059	-0.447664	0.654396	0.888721
ko00943	0.942558	-0.0374653	0.083343	-0.449532	0.653048	0.888721
ko04024	0.942558	-0.0374653	0.083343	-0.449532	0.653048	0.888721
ko01502	242.204	-0.0947759	0.218679	-0.433403	0.664722	0.897293
ko04066	206.827	-0.100692	0.233631	-0.430987	0.666478	0.897293
ko00270	1358.21	0.0578969	0.141407	0.409435	0.68222	0.899027
ko00333	350.739	0.0831604	0.198506	0.418931	0.675266	0.899027
ko00562	293.14	0.0972248	0.234442	0.414707	0.678356	0.899027
ko00790	904.09	-0.0637716	0.15392	-0.414317	0.678642	0.899027
ko04070	135.955	-0.104167	0.253946	-0.410194	0.681664	0.899027
ko00525	90.001	0.107523	0.271986	0.395325	0.692603	0.905381
ko01057	1.35305	-0.045223	0.114497	-0.394971	0.692864	0.905381
ko04214	117.549	0.102866	0.268411	0.38324	0.701542	0.912885
ko00020	896.689	-0.058246	0.157466	-0.369896	0.71146	0.91921
ko00660	430.33	0.0693917	0.190224	0.364789	0.715269	0.91921
ko04212	588.233	0.0643752	0.175755	0.366278	0.714158	0.91921
ko00010	1326.28	-0.0470546	0.139705	-0.336813	0.736258	0.920392
ko00332	75.4116	-0.0949643	0.280278	-0.338822	0.734744	0.920392
ko00760	783.149	0.0560263	0.167859	0.33377	0.738553	0.920392
ko00900	489.463	-0.063596	0.187731	-0.338762	0.734789	0.920392
ko00909	12.0031	0.0774593	0.229535	0.337461	0.735769	0.920392
ko04919	36.2848	-0.0972622	0.280426	-0.346838	0.728713	0.920392
ko05130	150.986	0.0840025	0.252995	0.332032	0.739865	0.920392
ko05133	110.181	0.0924324	0.277759	0.332779	0.739301	0.920392
ko00984	6.79583	0.0613277	0.187403	0.32725	0.743479	0.920988
ko04910	61.1856	-0.091376	0.282404	-0.323565	0.746267	0.920988
ko00062	4.11477	0.0309828	0.168411	0.183972	0.854036	0.93526
ko00100	4.55527	0.0373155	0.176598	0.211302	0.832652	0.93526
ko00121	0.865344	-0.0236212	0.0915814	-0.257926	0.796464	0.93526
ko00230	2034.58	-0.0310127	0.12917	-0.240091	0.810259	0.93526
ko00261	267.839	-0.0629889	0.215933	-0.291706	0.770512	0.93526
ko00401	206.781	0.0419759	0.233064	0.180104	0.857071	0.93526
ko00540	622.768	-0.0518617	0.182394	-0.28434	0.77615	0.93526
ko00603	51.636	-0.0838403	0.284667	-0.294521	0.76836	0.93526
ko00620	1498.28	-0.03181	0.136794	-0.232539	0.816119	0.93526
ko00623	74.5503	0.0747044	0.277626	0.269083	0.787866	0.93526
ko00642	41.4752	-0.0579779	0.283461	-0.204536	0.837935	0.93526
ko00720	1101.34	0.0383987	0.148485	0.258603	0.795942	0.93526
ko01055	43.9131	0.057706	0.284283	0.202988	0.839145	0.93526
ko01059	10.473	0.0415658	0.216387	0.19209	0.847672	0.93526
ko01110	11794.8	-0.0261535	0.102114	-0.25612	0.797858	0.93526
ko01230	4590.89	0.0345154	0.114583	0.301228	0.763241	0.93526
ko01523	215.551	-0.0520493	0.226264	-0.230038	0.818062	0.93526
ko02060	299.246	0.0677576	0.251383	0.269539	0.787515	0.93526
ko03320	280.976	0.0448228	0.22189	0.202005	0.839913	0.93526
ko04080	11.8845	-0.0429267	0.234651	-0.182938	0.854846	0.93526
ko04210	112.895	0.0630038	0.270293	0.233094	0.815688	0.93526
ko04913	4.11477	0.0309828	0.168411	0.183972	0.854036	0.93526
ko04931	96.9563	0.0603366	0.269219	0.224117	0.822666	0.93526
ko04934	27.4694	0.0524202	0.274652	0.19086	0.848635	0.93526
ko04979	11.8845	-0.0429267	0.234651	-0.182938	0.854846	0.93526
ko05110	5.55529	-0.0326722	0.176868	-0.184727	0.853443	0.93526
ko05132	294.832	-0.0595714	0.209333	-0.284577	0.775968	0.93526
ko05142	19.0815	0.0742621	0.258868	0.286873	0.77421	0.93526
ko05150	41.1784	0.0575891	0.280305	0.205452	0.837219	0.93526
ko05166	11.8845	-0.0429267	0.234651	-0.182938	0.854846	0.93526
ko05211	27.4694	0.0524202	0.274652	0.19086	0.848635	0.93526
ko05219	14.8026	0.0563029	0.246248	0.228643	0.819147	0.93526
ko05230	202.319	-0.0496378	0.236067	-0.21027	0.833457	0.93526
ko00365	1.75425	0.0170869	0.12033	0.142001	0.88708	0.964026
ko04216	97.3035	-0.0385769	0.277991	-0.13877	0.889632	0.964026
ko04916	10.129	0.0281354	0.214333	0.131269	0.895562	0.967083
ko00072	225.175	0.0196366	0.228969	0.0857611	0.931656	0.970749
ko00190	1986.14	0.0115782	0.133557	0.0866912	0.930917	0.970749
ko00340	702.764	0.0208394	0.169513	0.122937	0.902157	0.970749
ko00471	164.462	-0.0278213	0.242775	-0.114597	0.908764	0.970749
ko00521	395.257	-0.0221836	0.194303	-0.11417	0.909103	0.970749
ko00523	179.285	0.0194633	0.24117	0.0807036	0.935678	0.970749
ko00640	1188.31	0.0138856	0.144666	0.0959843	0.923533	0.970749
ko04144	7.50532	0.0163255	0.204635	0.0797784	0.936414	0.970749
ko04520	7.50532	0.0163255	0.204635	0.0797784	0.936414	0.970749
ko04810	7.50532	0.0163255	0.204635	0.0797784	0.936414	0.970749
ko05100	7.50532	0.0163255	0.204635	0.0797784	0.936414	0.970749
ko05135	7.50532	0.0163255	0.204635	0.0797784	0.936414	0.970749
ko04930	39.4245	-0.0189435	0.283539	-0.066811	0.946732	0.971728
ko05165	39.4245	-0.0189435	0.283539	-0.066811	0.946732	0.971728
ko05203	39.4245	-0.0189435	0.283539	-0.066811	0.946732	0.971728
ko04964	44.1443	0.0164815	0.284656	0.0578998	0.953828	0.975792
ko00253	0.685067	-0.00250615	0.0822515	-0.0304694	0.975693	0.987728
ko00450	435.707	-0.00516027	0.187289	-0.0275525	0.978019	0.987728
ko00830	72.4843	0.00997175	0.279131	0.0357242	0.971502	0.987728
ko04714	251.95	-0.00598623	0.219068	-0.0273259	0.9782	0.987728
ko00514	8.83733	-0.00430667	0.21332	-0.0201888	0.983893	0.990261
ko04020	4.95681	-0.00223749	0.173083	-0.0129273	0.989686	0.992878
ko01051	66.3644	-0.00117231	0.281116	-0.0041702	0.996673	0.996673
ko00941	0	NA	NA	NA	NA	NA
ko00945	0	NA	NA	NA	NA	NA
ko00999	0	NA	NA	NA	NA	NA
ko01052	0	NA	NA	NA	NA	NA
ko01056	0	NA	NA	NA	NA	NA
ko04721	0	NA	NA	NA	NA	NA
ko04923	0	NA	NA	NA	NA	NA
ko04928	0	NA	NA	NA	NA	NA

## Sheet: Table S4
Table S4. KEGG pathway comparisons of the lsd1 and Col-0 core phyllosphere community. Pathways predicted using Piphillin and statistical analysis was conducted using DESeq2 with the Benjamini-Hochberg false discovery rate correction.
KEGG ID	Base mean	log2(FC)	SE	Wald-Stats	P-value	P-adj
ko00062	30.8886	-0.586632	0.200446	-2.92663	0.00342652	0.268125
ko00360	3671.86	-0.459959	0.155473	-2.95845	0.00309189	0.268125
ko02024	15148	-0.515093	0.161215	-3.19506	0.00139799	0.268125
ko04913	30.8886	-0.586632	0.200446	-2.92663	0.00342652	0.268125
ko00350	3110.2	-0.437132	0.168765	-2.59018	0.00959244	0.600487
ko02060	1657.16	0.591032	0.235297	2.51186	0.0120098	0.626509
ko00232	15.4878	0.229268	0.163156	1.40521	0.159959	0.784421
ko00290	4377.65	-0.270768	0.199422	-1.35776	0.174538	0.784421
ko00332	439.665	0.392665	0.224955	1.74553	0.0808931	0.784421
ko00400	7251.11	-0.286862	0.217606	-1.31826	0.187416	0.784421
ko00401	1382.24	-0.381784	0.223753	-1.70627	0.0879573	0.784421
ko00430	1439.96	0.326832	0.218027	1.49905	0.133861	0.784421
ko00500	5115.55	0.377954	0.198878	1.90043	0.0573766	0.784421
ko00514	77.4623	0.330043	0.201273	1.63978	0.101052	0.784421
ko00515	31.5161	0.324412	0.171803	1.88828	0.0589883	0.784421
ko00523	1269.22	-0.34184	0.221735	-1.54166	0.123157	0.784421
ko00540	3748.84	-0.476485	0.204224	-2.33315	0.0196402	0.784421
ko00565	364.906	-0.372125	0.234904	-1.58415	0.113159	0.784421
ko00571	160.919	0.320332	0.234645	1.36518	0.172196	0.784421
ko00572	296.292	0.295585	0.214852	1.37576	0.168896	0.784421
ko00600	613.658	0.290547	0.21386	1.35859	0.174277	0.784421
ko00621	390.611	0.344228	0.237336	1.45038	0.146952	0.784421
ko00626	650.847	-0.419384	0.200924	-2.08728	0.0368629	0.784421
ko00642	233.509	-0.37097	0.233956	-1.58564	0.11282	0.784421
ko00643	986.341	-0.282664	0.210889	-1.34034	0.180133	0.784421
ko00830	528.948	-0.311329	0.221536	-1.40532	0.159927	0.784421
ko00930	689.331	-0.364208	0.223225	-1.63157	0.102769	0.784421
ko00950	613.217	-0.310448	0.200842	-1.54573	0.122169	0.784421
ko00960	1238.83	-0.421923	0.215918	-1.95409	0.0506903	0.784421
ko00980	2065.45	-0.366759	0.204446	-1.79391	0.0728268	0.784421
ko00982	2090.61	-0.357759	0.202916	-1.76308	0.0778862	0.784421
ko00983	3896.37	-0.238686	0.180189	-1.32464	0.18529	0.784421
ko01040	876.257	-0.441771	0.226444	-1.95091	0.0510683	0.784421
ko01055	383.683	-0.328901	0.234057	-1.40522	0.159955	0.784421
ko01210	7718.07	-0.275744	0.197747	-1.39443	0.163187	0.784421
ko01503	3649.85	-0.288613	0.176695	-1.63339	0.102386	0.784421
ko03008	631.447	-0.377226	0.235322	-1.60302	0.10893	0.784421
ko03022	27.2509	-0.269576	0.200338	-1.34561	0.178429	0.784421
ko03070	8449.39	-0.31706	0.182361	-1.73864	0.0820973	0.784421
ko03320	1851.19	-0.348451	0.181859	-1.91605	0.0553587	0.784421
ko03420	2995.44	-0.307859	0.220298	-1.39747	0.162273	0.784421
ko04011	360.607	0.401915	0.235364	1.70763	0.0877046	0.784421
ko04070	997.059	-0.417869	0.229016	-1.82463	0.0680575	0.784421
ko04080	64.7118	0.272073	0.206643	1.31664	0.18796	0.784421
ko04151	437.656	-0.342959	0.234339	-1.46352	0.143325	0.784421
ko04152	875.433	-0.382397	0.224183	-1.70574	0.0880566	0.784421
ko04212	3758.84	-0.295906	0.178126	-1.66122	0.0966691	0.784421
ko04214	408.096	0.345248	0.237175	1.45567	0.145484	0.784421
ko04612	284.797	-0.323699	0.237272	-1.36425	0.172488	0.784421
ko04626	1738.41	-0.348808	0.205126	-1.70046	0.089045	0.784421
ko04657	284.797	-0.323699	0.237272	-1.36425	0.172488	0.784421
ko04659	284.797	-0.323699	0.237272	-1.36425	0.172488	0.784421
ko04724	543.26	0.328908	0.236338	1.39168	0.164019	0.784421
ko04725	21.9043	0.145234	0.109851	1.3221	0.186136	0.784421
ko04727	572.85	0.371824	0.236253	1.57384	0.115525	0.784421
ko04914	284.797	-0.323699	0.237272	-1.36425	0.172488	0.784421
ko04915	284.797	-0.323699	0.237272	-1.36425	0.172488	0.784421
ko04916	28.8823	0.223268	0.156465	1.42695	0.153594	0.784421
ko04917	40.178	0.400019	0.183484	2.18013	0.0292478	0.784421
ko04919	226.587	-0.430075	0.23744	-1.8113	0.0700948	0.784421
ko04972	140.699	0.405458	0.237577	1.70664	0.0878892	0.784421
ko04973	140.699	0.405458	0.237577	1.70664	0.0878892	0.784421
ko04979	64.7118	0.272073	0.206643	1.31664	0.18796	0.784421
ko05014	972.533	0.357304	0.228995	1.56032	0.118685	0.784421
ko05020	123.346	0.388025	0.2264	1.71389	0.0865486	0.784421
ko05120	388.794	0.415537	0.232385	1.78814	0.0737532	0.784421
ko05133	1026.96	-0.360582	0.228578	-1.5775	0.11468	0.784421
ko05150	279.704	-0.337785	0.232669	-1.45178	0.146562	0.784421
ko05166	64.7118	0.272073	0.206643	1.31664	0.18796	0.784421
ko05200	2376.03	-0.257236	0.193828	-1.32713	0.184465	0.784421
ko05204	1749.8	-0.291295	0.214591	-1.35745	0.174639	0.784421
ko05206	269.593	0.335424	0.236807	1.41644	0.156645	0.784421
ko05215	284.797	-0.323699	0.237272	-1.36425	0.172488	0.784421
ko05225	1598.6	-0.316762	0.216741	-1.46148	0.143885	0.784421
ko05418	2408.93	-0.28091	0.195512	-1.43679	0.150777	0.784421
ko05340	321.488	-0.3086	0.237464	-1.29957	0.19375	0.797944
ko00195	2984.91	-0.28564	0.221466	-1.28977	0.197132	0.801328
ko03440	7158.07	-0.281481	0.219511	-1.28231	0.199733	0.801492
ko03410	4413.45	-0.266623	0.21007	-1.26921	0.204365	0.809698
ko00405	831.063	-0.281361	0.223348	-1.25974	0.207763	0.812874
ko00300	4862.4	-0.269832	0.219239	-1.23077	0.21841	0.823643
ko01523	1627.31	-0.268736	0.218082	-1.23227	0.217848	0.823643
ko04621	896.712	-0.236027	0.190175	-1.2411	0.214567	0.823643
ko00791	344.048	0.289975	0.237151	1.22275	0.221426	0.825074
ko03030	5314.64	-0.264583	0.21871	-1.20974	0.226378	0.833604
ko00190	14635.3	-0.227788	0.190768	-1.19406	0.232455	0.836255
ko00521	2690.76	-0.237581	0.204402	-1.16232	0.245105	0.836255
ko00525	587.813	-0.248781	0.216788	-1.14758	0.251144	0.836255
ko00622	572.947	0.274849	0.234366	1.17274	0.240902	0.836255
ko00660	3061.17	-0.247196	0.208479	-1.18571	0.235737	0.836255
ko00920	5288.14	0.238472	0.20779	1.14766	0.251109	0.836255
ko00981	299.055	0.270407	0.233871	1.15622	0.247591	0.836255
ko01053	278.821	0.270968	0.231004	1.173	0.240796	0.836255
ko03430	5782.6	-0.254737	0.217839	-1.16938	0.242249	0.836255
ko00261	2064.97	-0.227682	0.201271	-1.13122	0.257961	0.84106
ko00534	10.6257	0.110784	0.0974062	1.13734	0.255397	0.84106
ko00051	3832.67	0.150377	0.172004	0.874264	0.381974	0.855554
ko00052	3722.33	0.184838	0.184482	1.00193	0.316378	0.855554
ko00120	29.6012	-0.175787	0.20142	-0.872739	0.382805	0.855554
ko00130	2450.14	0.165323	0.19179	0.862004	0.388685	0.855554
ko00230	13993.2	-0.12956	0.188244	-0.688255	0.491292	0.855554
ko00240	8471.72	-0.174326	0.205232	-0.849406	0.395655	0.855554
ko00260	9144.71	-0.124135	0.16315	-0.760863	0.446739	0.855554
ko00281	1056.76	-0.225728	0.205075	-1.10071	0.271023	0.855554
ko00340	4990.74	-0.22227	0.207359	-1.07191	0.28376	0.855554
ko00362	3227.59	-0.155056	0.20569	-0.75383	0.450951	0.855554
ko00364	390.518	-0.229796	0.22913	-1.00291	0.315907	0.855554
ko00380	4666.97	-0.105374	0.158617	-0.664326	0.506482	0.855554
ko00410	2027.29	0.129822	0.18614	0.697441	0.485527	0.855554
ko00440	609.86	-0.189827	0.231247	-0.820885	0.411712	0.855554
ko00473	783.981	-0.163619	0.189597	-0.862983	0.388147	0.855554
ko00480	5706.23	-0.151289	0.163919	-0.922952	0.356032	0.855554
ko00561	2473.11	0.19	0.20251	0.938225	0.348129	0.855554
ko00562	1796.09	0.171521	0.229197	0.748355	0.454246	0.855554
ko00592	306.065	-0.197467	0.231222	-0.854013	0.393098	0.855554
ko00623	360.989	-0.193763	0.230347	-0.84118	0.400247	0.855554
ko00630	9889.68	0.129096	0.171132	0.754363	0.450631	0.855554
ko00670	4221.69	-0.15858	0.196102	-0.808659	0.418711	0.855554
ko00710	4344.01	-0.22495	0.209293	-1.07481	0.28246	0.855554
ko00740	2527.41	-0.153193	0.219286	-0.698598	0.484803	0.855554
ko00750	1964.24	-0.192431	0.202984	-0.94801	0.343125	0.855554
ko00760	4504.52	-0.125239	0.159407	-0.785654	0.43207	0.855554
ko00770	5585.12	-0.186734	0.197598	-0.945021	0.344648	0.855554
ko00860	7729.09	0.121226	0.176322	0.687527	0.491751	0.855554
ko00908	315.891	-0.237485	0.237189	-1.00125	0.316706	0.855554
ko00909	154.083	0.241096	0.235228	1.02495	0.305389	0.855554
ko00966	719.518	-0.194099	0.198869	-0.976015	0.329057	0.855554
ko00984	94.3765	0.218388	0.233196	0.936502	0.349015	0.855554
ko00997	18.3699	-0.16124	0.173662	-0.928475	0.353161	0.855554
ko01051	496.414	-0.172473	0.222663	-0.774595	0.438579	0.855554
ko01054	176.354	0.218995	0.237053	0.92382	0.35558	0.855554
ko01212	9082.16	-0.12766	0.16007	-0.797527	0.425145	0.855554
ko01230	33752	-0.187569	0.196839	-0.952907	0.340637	0.855554
ko01501	3515.46	-0.185147	0.17047	-1.08609	0.277438	0.855554
ko01524	2049.61	-0.214836	0.211041	-1.01798	0.308686	0.855554
ko02010	21666.1	-0.193461	0.186693	-1.03625	0.300086	0.855554
ko02025	4988.06	-0.20101	0.1938	-1.0372	0.299642	0.855554
ko02026	4178.31	-0.147724	0.184354	-0.801306	0.422954	0.855554
ko02040	6782.79	0.128019	0.189203	0.676625	0.498644	0.855554
ko03010	21053	-0.219615	0.223319	-0.983413	0.325404	0.855554
ko03013	334.249	-0.253782	0.237537	-1.06839	0.285345	0.855554
ko03018	5329.68	-0.198097	0.208702	-0.949188	0.342525	0.855554
ko03020	1361.38	-0.21354	0.223464	-0.955589	0.33928	0.855554
ko03050	23.6386	0.180622	0.185561	0.973383	0.330363	0.855554
ko03060	5295.25	-0.177793	0.213975	-0.830903	0.406028	0.855554
ko03450	331.914	0.197279	0.237434	0.830878	0.406043	0.855554
ko04013	391.046	-0.170732	0.233503	-0.73118	0.464669	0.855554
ko04016	923.949	0.13231	0.191319	0.69157	0.489208	0.855554
ko04066	1873.56	-0.14604	0.215991	-0.676139	0.498952	0.855554
ko04072	126.295	-0.238351	0.236553	-1.0076	0.313646	0.855554
ko04115	290.686	0.155287	0.236338	0.657055	0.511146	0.855554
ko04144	45.9462	0.173588	0.184217	0.9423	0.346039	0.855554
ko04146	2201.63	0.146929	0.19267	0.762596	0.445704	0.855554
ko04211	751.602	0.137523	0.208368	0.659999	0.509254	0.855554
ko04215	290.686	0.155287	0.236338	0.657055	0.511146	0.855554
ko04216	526.838	0.250067	0.236902	1.05557	0.291163	0.855554
ko04260	596.763	-0.158036	0.226166	-0.69876	0.484702	0.855554
ko04361	144.503	-0.25269	0.237395	-1.06443	0.287134	0.855554
ko04520	45.9462	0.173588	0.184217	0.9423	0.346039	0.855554
ko04714	1453.95	0.167482	0.204794	0.817809	0.413467	0.855554
ko04810	45.9462	0.173588	0.184217	0.9423	0.346039	0.855554
ko04910	529.007	-0.184367	0.221213	-0.833438	0.404598	0.855554
ko04930	249.058	0.195567	0.22712	0.861074	0.389197	0.855554
ko04940	418.424	-0.194458	0.2288	-0.849906	0.395377	0.855554
ko04978	67.3307	0.185523	0.220047	0.843108	0.399168	0.855554
ko05100	45.9462	0.173588	0.184217	0.9423	0.346039	0.855554
ko05135	45.9462	0.173588	0.184217	0.9423	0.346039	0.855554
ko05142	64.8624	0.180561	0.199349	0.905752	0.365067	0.855554
ko05143	89.2122	0.17967	0.230724	0.778723	0.436143	0.855554
ko05145	290.686	0.155287	0.236338	0.657055	0.511146	0.855554
ko05152	1448.72	-0.133866	0.18774	-0.713041	0.47582	0.855554
ko05160	290.686	0.155287	0.236338	0.657055	0.511146	0.855554
ko05161	290.686	0.155287	0.236338	0.657055	0.511146	0.855554
ko05162	290.686	0.155287	0.236338	0.657055	0.511146	0.855554
ko05163	290.686	0.155287	0.236338	0.657055	0.511146	0.855554
ko05164	290.686	0.155287	0.236338	0.657055	0.511146	0.855554
ko05165	249.058	0.195567	0.22712	0.861074	0.389197	0.855554
ko05167	290.686	0.155287	0.236338	0.657055	0.511146	0.855554
ko05168	290.686	0.155287	0.236338	0.657055	0.511146	0.855554
ko05169	290.686	0.155287	0.236338	0.657055	0.511146	0.855554
ko05170	290.686	0.155287	0.236338	0.657055	0.511146	0.855554
ko05203	249.058	0.195567	0.22712	0.861074	0.389197	0.855554
ko05205	340.979	-0.242365	0.23595	-1.02719	0.304331	0.855554
ko05210	290.686	0.155287	0.236338	0.657055	0.511146	0.855554
ko05222	290.686	0.155287	0.236338	0.657055	0.511146	0.855554
ko05230	1599.59	0.155045	0.202489	0.765698	0.443856	0.855554
ko05416	290.686	0.155287	0.236338	0.657055	0.511146	0.855554
ko00970	26603.7	-0.143403	0.221428	-0.647626	0.517227	0.861127
ko00250	7187.6	0.101221	0.159709	0.633785	0.526221	0.871467
ko04931	734.119	-0.124408	0.202496	-0.614374	0.538968	0.885375
ko05132	1642.15	-0.104405	0.17054	-0.612204	0.540403	0.885375
ko05134	1603.78	-0.107488	0.176753	-0.608124	0.543105	0.885375
ko00010	9547.51	-0.106124	0.183112	-0.579557	0.562213	0.89782
ko01110	83369.2	-0.107967	0.182276	-0.592326	0.553633	0.89782
ko01220	2403.39	-0.116574	0.198417	-0.587522	0.556853	0.89782
ko04142	869.327	-0.134661	0.230699	-0.58371	0.559415	0.89782
ko00906	479.096	0.134339	0.235872	0.569542	0.568988	0.904027
ko00071	3907.09	-0.10092	0.179603	-0.561907	0.574179	0.907667
ko00330	5428.08	0.104663	0.188878	0.554132	0.579489	0.910269
ko01100	190663	-0.0911119	0.165361	-0.550989	0.581641	0.910269
ko05146	221.795	0.126649	0.233194	0.543103	0.587059	0.914177
ko00680	8817.08	0.0982114	0.185157	0.530422	0.59582	0.918678
ko04071	4.8889	0.0609164	0.11438	0.532577	0.594327	0.918678
ko00450	2915.29	0.0846913	0.163576	0.51775	0.604633	0.927696
ko00513	212.781	-0.11397	0.237424	-0.480028	0.631207	0.949846
ko00604	212.781	-0.11397	0.237424	-0.480028	0.631207	0.949846
ko04213	1503.28	0.0936705	0.190847	0.490815	0.623557	0.949846
ko04922	1674.53	-0.100692	0.209023	-0.481725	0.630001	0.949846
ko04920	603.139	0.106922	0.224789	0.475656	0.63432	0.949962
ko00020	6544.6	-0.0772494	0.167163	-0.462121	0.643995	0.955516
ko00040	2307.99	0.0876662	0.201774	0.434477	0.663942	0.955516
ko00061	6525.5	-0.0611793	0.181048	-0.337917	0.735426	0.955516
ko00072	1600.17	0.0890284	0.205874	0.43244	0.665421	0.955516
ko00121	6.29372	0.0470358	0.121525	0.387046	0.698723	0.955516
ko00140	166.375	-0.0747212	0.236903	-0.315409	0.752451	0.955516
ko00253	17.9539	-0.0630784	0.175411	-0.359603	0.719144	0.955516
ko00363	7.44466	0.0321422	0.140546	0.228695	0.819106	0.955516
ko00404	199.686	-0.083412	0.237408	-0.351345	0.72533	0.955516
ko00460	1627.39	-0.0843351	0.191368	-0.440697	0.659433	0.955516
ko00472	202.869	0.0633553	0.235614	0.268895	0.78801	0.955516
ko00550	6281.55	-0.0840705	0.208027	-0.404133	0.686115	0.955516
ko00591	126.827	-0.0896331	0.235428	-0.380724	0.703408	0.955516
ko00603	387.421	0.0752739	0.230908	0.325991	0.744431	0.955516
ko00620	10620.9	-0.0426756	0.178878	-0.238574	0.811436	0.955516
ko00624	91.0161	-0.0506388	0.228015	-0.222086	0.824247	0.955516
ko00625	1473.55	0.0526625	0.173868	0.302888	0.761975	0.955516
ko00627	1234	-0.0673967	0.220645	-0.305454	0.760021	0.955516
ko00633	168.566	-0.0531534	0.237254	-0.224035	0.82273	0.955516
ko00640	8057.19	-0.0402019	0.165928	-0.242285	0.808559	0.955516
ko00650	6927.37	0.0618974	0.17784	0.348051	0.727802	0.955516
ko00785	696.834	0.0759512	0.206923	0.367051	0.713581	0.955516
ko00790	6498.49	-0.0830473	0.188256	-0.44114	0.659111	0.955516
ko00900	3564.44	0.0415504	0.154689	0.268606	0.788233	0.955516
ko00901	18.1074	-0.0570927	0.147838	-0.386184	0.69936	0.955516
ko00910	3879.96	0.0667734	0.185334	0.360287	0.718633	0.955516
ko00943	2.0584	0.02502	0.0795106	0.314675	0.753009	0.955516
ko00944	25.4652	-0.0605837	0.191881	-0.315735	0.752203	0.955516
ko00998	884.535	0.0590502	0.204961	0.288105	0.773266	0.955516
ko01057	18.0853	-0.0670369	0.1764	-0.380027	0.703925	0.955516
ko02020	27676.5	0.0766823	0.177227	0.432679	0.665248	0.955516
ko02030	5213.66	0.0766305	0.190492	0.402276	0.687481	0.955516
ko04020	100.138	-0.0855707	0.231891	-0.369012	0.712119	0.955516
ko04024	2.0584	0.02502	0.0795106	0.314675	0.753009	0.955516
ko04068	907.711	0.0668625	0.188428	0.354844	0.722706	0.955516
ko04113	444.632	0.0557206	0.22437	0.248343	0.803869	0.955516
ko04138	85.7639	0.102723	0.227665	0.4512	0.651845	0.955516
ko04210	321.188	0.0618868	0.237592	0.260475	0.794497	0.955516
ko04340	0.55088	0.0133353	0.0556465	0.239644	0.810606	0.955516
ko04341	0.55088	0.0133353	0.0556465	0.239644	0.810606	0.955516
ko04614	156.684	-0.0690309	0.237534	-0.290614	0.771346	0.955516
ko04622	6.56217	-0.0399096	0.116747	-0.341848	0.732466	0.955516
ko04721	1.73666	0.0165325	0.0578944	0.285563	0.775213	0.955516
ko04723	100.138	-0.0855707	0.231891	-0.369012	0.712119	0.955516
ko04726	44.81	0.0436355	0.184352	0.236697	0.812892	0.955516
ko04728	49.6989	0.0620014	0.190678	0.325163	0.745058	0.955516
ko04918	389.732	0.0812005	0.218226	0.372094	0.709823	0.955516
ko04928	1.73666	0.0165325	0.0578944	0.285563	0.775213	0.955516
ko04934	201.497	0.0941608	0.231294	0.407104	0.683931	0.955516
ko04964	294.015	0.063324	0.224016	0.282676	0.777425	0.955516
ko04974	51.8188	-0.0830079	0.2172	-0.382173	0.702333	0.955516
ko05010	1188.13	-0.0687091	0.183536	-0.374363	0.708134	0.955516
ko05017	0.55088	0.0133353	0.0556465	0.239644	0.810606	0.955516
ko05030	44.81	0.0436355	0.184352	0.236697	0.812892	0.955516
ko05031	44.81	0.0436355	0.184352	0.236697	0.812892	0.955516
ko05034	44.81	0.0436355	0.184352	0.236697	0.812892	0.955516
ko05110	100.138	-0.0855707	0.231891	-0.369012	0.712119	0.955516
ko05211	201.497	0.0941608	0.231294	0.407104	0.683931	0.955516
ko05217	0.55088	0.0133353	0.0556465	0.239644	0.810606	0.955516
ko05219	96.7781	-0.0844527	0.235155	-0.359136	0.719493	0.955516
ko05231	148.342	-0.0528261	0.237121	-0.222781	0.823706	0.955516
ko00310	3711.5	0.0359604	0.167214	0.215056	0.829724	0.958316
ko00030	6397.56	0.0339831	0.177641	0.191302	0.848289	0.965507
ko00730	3528.94	-0.042421	0.218284	-0.194338	0.845911	0.965507
ko04924	0.986804	0.0112689	0.0568184	0.198332	0.842786	0.965507
ko05410	0.986804	0.0112689	0.0568184	0.198332	0.842786	0.965507
ko00903	791.15	-0.0369339	0.202468	-0.182418	0.855255	0.966407
ko05016	1498.84	0.0319227	0.172297	0.185278	0.853011	0.966407
ko00511	676.984	-0.038785	0.232032	-0.167154	0.867249	0.976435
ko00053	1250.14	0.0116788	0.218101	0.0535475	0.957296	0.978617
ko00100	88.158	0.0145157	0.234698	0.0618484	0.950684	0.978617
ko00220	4427.17	-0.021257	0.175222	-0.121315	0.903442	0.978617
ko00270	9573.45	0.0195606	0.159994	0.122258	0.902694	0.978617
ko00280	5853.67	-0.0142409	0.17286	-0.0823835	0.934342	0.978617
ko00311	344.403	0.0256825	0.229205	0.11205	0.910784	0.978617
ko00333	2279.43	-0.0212261	0.179373	-0.118335	0.905802	0.978617
ko00361	724.354	-0.0244601	0.215854	-0.113318	0.909779	0.978617
ko00365	1.51687	-0.00910127	0.061931	-0.146958	0.883165	0.978617
ko00471	1148.2	0.0108002	0.20701	0.0521723	0.958391	0.978617
ko00510	164.94	-0.0157039	0.236527	-0.0663935	0.947065	0.978617
ko00520	8719.43	0.018549	0.159934	0.115979	0.907669	0.978617
ko00524	388.119	-0.0116333	0.231131	-0.0503322	0.959858	0.978617
ko00564	5289.43	-0.0240746	0.18567	-0.129664	0.896832	0.978617
ko00590	399.241	0.0157985	0.225803	0.0699658	0.944221	0.978617
ko00720	7682.82	-0.0208254	0.166478	-0.125094	0.900449	0.978617
ko00780	5117.46	-0.0148106	0.161064	-0.0919545	0.926734	0.978617
ko00940	626.998	-0.0263657	0.22448	-0.117453	0.906501	0.978617
ko00965	158.759	-0.0216074	0.235669	-0.0916855	0.926948	0.978617
ko01059	9.18869	-0.0126102	0.1375	-0.0917109	0.926928	0.978617
ko01120	51606.1	-0.0142362	0.148974	-0.0955616	0.923869	0.978617
ko01200	27826.5	0.00896775	0.156088	0.0574531	0.954184	0.978617
ko01502	1686.27	-0.018207	0.20388	-0.0893025	0.928842	0.978617
ko04141	589.459	-0.036286	0.228233	-0.158987	0.873679	0.978617
ko04217	881.05	0.0119362	0.189066	0.0631325	0.949661	0.978617
ko04932	787.266	-0.0165155	0.223377	-0.0739359	0.941061	0.978617
ko04975	701.377	-0.0193587	0.210808	-0.0918309	0.926832	0.978617
ko05111	5001.51	-0.0187103	0.169943	-0.110097	0.912332	0.978617
ko05130	768.985	0.0266536	0.206137	0.129301	0.89712	0.978617
ko00531	621.407	0.00646171	0.220648	0.0292852	0.976637	0.989558
ko05012	1127.57	-0.00618696	0.213781	-0.0289406	0.976912	0.989558
ko04112	4535.91	0.00284749	0.190231	0.0149685	0.988057	0.991224
ko05131	887.518	0.00422486	0.215543	0.019601	0.984362	0.991224
ko05322	0.317449	-0.000876128	0.0549459	-0.0159453	0.987278	0.991224
ko04122	2865.35	0.00105167	0.199437	0.00527321	0.995793	0.995793
ko00941	0	NA	NA	NA	NA	NA
ko00945	0	NA	NA	NA	NA	NA
ko00999	0	NA	NA	NA	NA	NA
ko01052	0	NA	NA	NA	NA	NA
ko01056	0	NA	NA	NA	NA	NA
ko04923	0	NA	NA	NA	NA	NA
